# Supplementary material for: Spatiotemporal evolution and clustering patterns of settlements from the Neolithic to the Bronze Age (9000–3000 BP) in the Songshan Mountain region, China
Source: PLoS One. 2026 Jul 22;21(7):e0351644. doi: 10.1371/journal.pone.0351644 (PMC13390836; doi:10.1371/journal.pone.0351644)
Supplement: S2 File — (Executable R script (version 4.6.0) implementing all steps: reading data, computing least-cost path distances, determining optimal k, performing k-medoids clustering, and exporting results. The script uses the raster, gdistance, sf, cluster, and clue packages.). (ZIP) [file pone.0351644.s002.zip]

Archive with 28 entries (27 files):
- S2_Code/
- S2_Code/lcp_matrix_Longshan.rds
- S2_Code/lcp_matrix_Peiligang.rds
- S2_Code/lcp_matrix_XiaShang.rds
- S2_Code/lcp_matrix_Yangshao.rds
- S2_Code/Longshan_optimal4clusters.csv
- S2_Code/optimal_k_Longshan.rds
- S2_Code/optimal_k_Peiligang.rds
- S2_Code/optimal_k_XiaShang.rds
- S2_Code/optimal_k_Yangshao.rds
- S2_Code/Peiligang_optimal9clusters.csv
- S2_Code/readme.txt
- S2_Code/S2_01_LCP_Distance.R
- S2_Code/S2_02_Optimal_k_Selection.R
- S2_Code/S2_03_Kmedoids_Clustering.R
- S2_Code/S2_04_Stability_Test.R
- S2_Code/silhouette_plot_Longshan.pdf
- S2_Code/silhouette_plot_Peiligang.pdf
- S2_Code/silhouette_plot_XiaShang.pdf
- S2_Code/silhouette_plot_Yangshao.pdf
- S2_Code/stability_Longshan.csv
- S2_Code/stability_Peiligang.csv
- S2_Code/stability_plot.pdf
- S2_Code/stability_summary.csv
- S2_Code/stability_XiaShang.csv
- S2_Code/stability_Yangshao.csv
- S2_Code/XiaShang_optimal2clusters.csv
- S2_Code/Yangshao_optimal5clusters.csv
