# Supplementary material for: Spatiotemporal evolution and clustering patterns of settlements from the Neolithic to the Bronze Age (9000–3000 BP) in the Songshan Mountain region, China
Source: PLoS One. 2026 Jul 22;21(7):e0351644. doi: 10.1371/journal.pone.0351644 (PMC13390836; doi:10.1371/journal.pone.0351644)
Supplement: S2 File — (Executable R script (version 4.6.0) implementing all steps: reading data, computing least-cost path distances, determining optimal k, performing k-medoids clustering, and exporting results. The script uses the raster, gdistance, sf, cluster, and clue packages.). (ZIP) [file pone.0351644.s002.zip › S2_Code/Longshan_optimal4clusters.csv]

Site_ID	Cluster
1	1
2	1
3	1
4	1
5	1
6	1
7	1
8	1
9	1
10	1
11	1
12	1
13	1
14	1
15	1
16	1
17	1
18	1
19	1
20	1
21	1
22	1
23	1
24	1
25	1
26	1
27	1
28	1
29	1
30	1
31	1
32	1
33	1
34	1
35	1
36	1
37	1
38	1
39	1
40	1
41	1
42	1
43	1
44	1
45	1
46	1
47	1
48	1
49	1
50	1
51	1
52	1
53	1
54	1
55	1
56	1
57	1
58	2
59	2
60	2
61	2
62	2
63	2
64	2
65	2
66	2
67	3
68	2
69	2
70	2
71	3
72	3
73	3
74	3
75	3
76	3
77	3
78	2
79	3
80	3
81	1
82	3
83	3
84	3
85	3
86	3
87	3
88	3
89	3
90	3
91	3
92	3
93	3
94	3
95	3
96	3
97	3
98	3
99	3
100	3
101	3
102	3
103	3
104	3
105	3
106	3
107	3
108	3
109	3
110	3
111	3
112	3
113	3
114	3
115	3
116	3
117	3
118	3
119	3
120	3
121	3
122	3
123	3
124	3
125	3
126	3
127	3
128	3
129	3
130	3
131	3
132	3
133	3
134	3
135	3
136	3
137	3
138	3
139	3
140	3
141	3
142	3
143	3
144	3
145	3
146	3
147	3
148	3
149	3
150	3
151	3
152	3
153	3
154	3
155	3
156	3
157	3
158	3
159	3
160	3
161	3
162	3
163	3
164	3
165	3
166	3
167	3
168	3
169	3
170	3
171	3
172	3
173	3
174	3
175	3
176	3
177	3
178	3
179	3
180	3
181	3
182	3
183	3
184	3
185	3
186	3
187	3
188	3
189	3
190	3
191	3
192	3
193	3
194	1
195	1
196	1
197	1
198	1
199	1
200	1
201	1
202	3
203	3
204	3
205	3
206	3
207	3
208	3
209	3
210	3
211	3
212	3
213	3
214	3
215	1
216	1
217	1
218	1
219	1
220	1
221	1
222	1
223	1
224	1
225	1
226	1
227	1
228	1
229	1
230	1
231	1
232	1
233	1
234	1
235	1
236	1
237	1
238	1
239	1
240	1
241	1
242	1
243	1
244	1
245	1
246	1
247	1
248	1
249	1
250	1
251	1
252	1
253	1
254	1
255	1
256	1
257	1
258	1
259	1
260	1
261	1
262	1
263	1
264	1
265	1
266	1
267	1
268	1
269	1
270	1
271	1
272	1
273	1
274	1
275	1
276	1
277	1
278	1
279	1
280	1
281	1
282	1
283	3
284	3
285	3
286	3
287	3
288	3
289	3
290	3
291	3
292	3
293	3
294	3
295	3
296	3
297	3
298	3
299	3
300	3
301	3
302	3
303	3
304	3
305	3
306	3
307	3
308	3
309	3
310	3
311	3
312	4
313	4
314	4
315	4
316	4
317	4
318	4
319	4
320	4
321	4
322	4
323	4
324	2
325	2
326	2
327	2
328	3
329	2
330	2
331	2
332	2
333	2
334	2
335	2
336	2
337	2
338	2
339	2
340	2
341	2
342	2
343	2
344	2
345	2
346	2
347	2
348	2
349	2
350	2
351	2
352	2
353	2
354	2
355	3
356	3
357	3
358	2
359	2
360	2
361	2
362	2
363	2
364	2
365	2
366	1
367	1
368	1
369	1
370	1
371	1
372	1
373	1
374	1
375	1
376	1
377	1
378	1
379	1
380	1
381	1
382	1
383	1
384	1
385	1
386	1
387	1
388	1
389	1
390	1
391	1
392	1
393	1
394	1
395	1
396	1
397	1
398	1
399	1
400	1
401	1
402	1
403	1
404	1
405	1
406	1
407	1
408	1
409	3
410	1
411	1
412	1
413	1
414	1
415	1
416	1
417	1
418	1
419	1
420	1
421	1
422	1
423	1
424	1
425	1
426	1
427	1
428	1
429	1
430	1
431	2
432	2
433	2
434	2
435	3
436	3
437	3
438	3
439	3
440	3
441	3
442	3
443	3
444	3
445	3
446	3
447	3
448	3
449	3
450	3
451	3
452	3
453	3
454	3
455	3
456	3
457	3
458	3
459	3
460	3
461	3
462	3
463	3
464	3
465	3
466	3
467	3
468	3
469	3
470	3
471	3
472	1
473	1
474	1
475	1
476	3
477	1
478	3
479	3
480	3
481	3
482	3
483	3
484	3
485	3
486	3
487	3
488	3
489	3
490	3
491	3
492	3
493	3
494	3
495	3
496	3
497	3
498	3
499	3
500	3
501	3
502	3
503	3
504	3
505	3
506	3
507	3
508	3
509	3
510	4
511	3
512	3
513	3
514	4
515	4
516	4
517	4
518	4
519	4
520	4
521	4
522	4
523	4
524	4
525	4
526	4
527	4
528	4
529	4
530	4
531	4
532	4
533	3
534	3
535	3
536	3
537	3
538	3
539	3
540	3
541	4
542	2
543	2
544	2
545	2
546	2
547	2
548	2
549	2
550	2
551	2
552	2
553	2
554	2
555	2
556	2
557	2
558	2
559	2
560	2
561	2
562	2
563	2
564	2
565	2
566	2
567	2
568	2
569	2
570	2
571	2
572	2
573	2
574	2
575	2
576	2
577	2
578	2
579	2
580	2
581	3
582	2
583	2
584	2
585	3
586	3
587	3
588	3
589	3
590	3
591	3
592	3
593	3
594	3
595	3
596	3
597	3
598	3
599	3
600	3
601	3
602	3
603	3
604	3
605	3
606	3
607	3
608	2
609	2
610	2
611	2
612	2
613	2
614	2
615	2
616	2
617	2
618	2
619	2
620	2
621	2
622	2
623	2
624	2
625	2
626	2
627	2
628	2
629	1
630	1
631	1
632	1
633	1
634	1
635	3
636	3
637	3
638	1
639	3
640	3
641	3
642	3
643	3
644	3
645	3
646	3
647	3
648	3
649	1
650	3
651	3
652	3
653	3
654	3
655	3
656	3
657	3
658	3
659	3
