# Supplementary material for: Spatiotemporal evolution and clustering patterns of settlements from the Neolithic to the Bronze Age (9000–3000 BP) in the Songshan Mountain region, China
Source: PLoS One. 2026 Jul 22;21(7):e0351644. doi: 10.1371/journal.pone.0351644 (PMC13390836; doi:10.1371/journal.pone.0351644)
Supplement: S2 File — (Executable R script (version 4.6.0) implementing all steps: reading data, computing least-cost path distances, determining optimal k, performing k-medoids clustering, and exporting results. The script uses the raster, gdistance, sf, cluster, and clue packages.). (ZIP) [file pone.0351644.s002.zip › S2_Code/Peiligang_optimal9clusters.csv]

Site_ID	Cluster
1	1
2	2
3	3
4	3
5	4
6	5
7	4
8	6
9	6
10	4
11	4
12	4
13	4
14	4
15	4
16	4
17	4
18	4
19	7
20	7
21	7
22	7
23	4
24	4
25	8
26	7
27	7
28	4
29	7
30	8
31	4
32	8
33	4
34	4
35	4
36	5
37	8
38	8
39	1
40	8
41	8
42	1
43	5
44	5
45	1
46	3
47	5
48	5
49	5
50	5
51	3
52	1
53	3
54	3
55	3
56	3
57	3
58	5
59	5
60	5
61	3
62	5
63	5
64	5
65	5
66	9
67	5
68	2
69	9
70	9
71	9
72	9
73	9
74	9
75	9
76	9
77	2
78	9
79	2
80	5
81	9
82	2
83	9
84	2
85	9
86	9
87	2
88	9
89	2
90	9
91	9
92	2
93	9
94	9
95	2
96	2
97	2
98	2
99	2
100	2
101	2
102	2
103	2
104	2
105	9
106	4
107	4
108	4
109	5
110	5
111	3
112	9
113	5
114	7
115	4
116	7
117	3
