# Supplementary material for: Spatiotemporal evolution and clustering patterns of settlements from the Neolithic to the Bronze Age (9000–3000 BP) in the Songshan Mountain region, China
Source: PLoS One. 2026 Jul 22;21(7):e0351644. doi: 10.1371/journal.pone.0351644 (PMC13390836; doi:10.1371/journal.pone.0351644)
Supplement: S2 File — (Executable R script (version 4.6.0) implementing all steps: reading data, computing least-cost path distances, determining optimal k, performing k-medoids clustering, and exporting results. The script uses the raster, gdistance, sf, cluster, and clue packages.). (ZIP) [file pone.0351644.s002.zip › S2_Code/readme.txt]

================================================================================
README: Supporting Information for PLOS ONE manuscript PONE-D-25-60894R3
================================================================================

This package contains all necessary files to reproduce the clustering analysis.

FILES INCLUDED:
- S1_LCP_Distance.R         : Computes LCP distance matrices from cost surface
- S2_Optimal_k_Selection.R  : Determines optimal k via silhouette width maximization
- S3_Kmedoids_Clustering.R  : Performs final K-medoids clustering
- S4_Stability_Test.R       : Runs Jaccard similarity stability tests

- lcp_matrix_Peiligang.rds  : LCP distance matrix (Peiligang period)
- lcp_matrix_Yangshao.rds   : LCP distance matrix (Yangshao period)
- lcp_matrix_Longshan.rds   : LCP distance matrix (Longshan period)
- lcp_matrix_XiaShang.rds   : LCP distance matrix (Xia-Shang period)

- optimal_k_Peiligang.rds   : Optimal k = 9
- optimal_k_Yangshao.rds    : Optimal k = 5
- optimal_k_Longshan.rds    : Optimal k = 4
- optimal_k_XiaShang.rds    : Optimal k = 2

- Peiligang_optimal9clusters.csv   : Final cluster assignments
- Yangshao_optimal5clusters.csv    : Final cluster assignments
- Longshan_optimal4clusters.csv    : Final cluster assignments
- XiaShang_optimal2clusters.csv    : Final cluster assignments

- costraster.tif            : Cost surface raster (500m resolution)
- optimal_k_summary.csv     : Summary of optimal k values
- stability_summary.csv     : Jaccard similarity stability results
- stability_plot.pdf        : Boxplot of stability test results

SOFTWARE REQUIREMENTS:
- R version 4.6.0 or higher
- Required R packages: raster, gdistance, sf, cluster, clue, ggplot2

RUNNING INSTRUCTIONS:
1. Set working directory to the folder containing these files:
   setwd("path/to/folder")
2. Run scripts in numerical order:
   source("S1_LCP_Distance.R")
   source("S2_Optimal_k_Selection.R")
   source("S3_Kmedoids_Clustering.R")
   source("S4_Stability_Test.R")

NOTES:
- The raw settlement location data are subject to confidentiality restrictions
  and cannot be shared. However, all derived data (LCP matrices, cluster
  assignments, etc.) are provided above.
- The cost surface raster (costraster.tif) is provided at 500m resolution.

Contact: yanlijie@igs-has.cn (Lijie Yan)
================================================================================
