# Supplementary material for: Spatiotemporal evolution and clustering patterns of settlements from the Neolithic to the Bronze Age (9000–3000 BP) in the Songshan Mountain region, China
Source: PLoS One. 2026 Jul 22;21(7):e0351644. doi: 10.1371/journal.pone.0351644 (PMC13390836; doi:10.1371/journal.pone.0351644)
Supplement: S2 File — (Executable R script (version 4.6.0) implementing all steps: reading data, computing least-cost path distances, determining optimal k, performing k-medoids clustering, and exporting results. The script uses the raster, gdistance, sf, cluster, and clue packages.). (ZIP) [file pone.0351644.s002.zip › S2_Code/S2_01_LCP_Distance.R]

################################################################################
# Module 1: Least-Cost Path (LCP) Distance Calculation
# 
# Computes pairwise LCP distance matrices for all four periods.
#
# Inputs:
#   - D:/R/resampleCost_Surface.tif (500m resolution)
#   - D:/R/peiligang.shp, yangshao.shp, longshan.shp, xiashang.shp
#
# Outputs:
#   - D:/R/lcp_matrix_Peiligang.rds
#   - D:/R/lcp_matrix_Yangshao.rds
#   - D:/R/lcp_matrix_Longshan.rds
#   - D:/R/lcp_matrix_XiaShang.rds
################################################################################

setwd("D:/R")

# Load packages
packages <- c("raster", "gdistance", "sf")
for (pkg in packages) {
  if (!require(pkg, character.only = TRUE)) {
    install.packages(pkg)
    library(pkg, character.only = TRUE)
  }
}

cat("========================================\n")
cat("Module 1: LCP Distance Calculation\n")
cat("========================================\n\n")

# Load cost raster (already resampled to 500m)
cost_raster <- raster("resampleCost_Surface.tif")
cat("Cost raster loaded.\n")
cat("  Resolution:", res(cost_raster), "m\n")

# Fix: Handle S4 object for CRS properly
crs_info <- crs(cost_raster)
cat("  CRS:", crs_info@projargs, "\n\n")

# Build transition layer (shared across all periods)
cat("Building transition layer (8-direction)...\n")
tr <- transition(cost_raster, function(x) 1/mean(x), directions = 8)
tr <- geoCorrection(tr)
cat("Transition layer ready.\n\n")

# Define periods
periods <- list(
  list(name = "Peiligang", file = "peiligang.shp"),
  list(name = "Yangshao",  file = "yangshao.shp"),
  list(name = "Longshan",  file = "longshan.shp"),
  list(name = "XiaShang",  file = "xiashang.shp")
)

# Function to fix Inf values in distance matrix
fix_inf_distances <- function(dist_matrix) {
  # Count Inf values
  n_inf <- sum(is.infinite(dist_matrix))
  if (n_inf > 0) {
    cat("  Found", n_inf, "Inf values in distance matrix. Fixing...\n")
    
    # For each row, replace Inf with the maximum finite value in that row
    for (i in 1:nrow(dist_matrix)) {
      row_finite <- dist_matrix[i, is.finite(dist_matrix[i, ])]
      if (length(row_finite) > 0) {
        max_val <- max(row_finite)
        dist_matrix[i, is.infinite(dist_matrix[i, ])] <- max_val
      } else {
        # If entire row is Inf, use a large default value
        dist_matrix[i, ] <- 100000
      }
    }
    
    # Ensure symmetry
    dist_matrix <- (dist_matrix + t(dist_matrix)) / 2
    diag(dist_matrix) <- 0
    
    cat("  Inf values fixed.\n")
  }
  return(dist_matrix)
}

# Compute LCP matrices
for (p in periods) {
  cat("========================================\n")
  cat("Processing:", p$name, "\n")
  cat("========================================\n")
  
  # Load shapefile
  sites <- st_read(p$file, quiet = TRUE)
  coords <- st_coordinates(sites)
  
  # Extract cost values and remove NA points
  sites$cost_val <- extract(cost_raster, coords)
  valid <- !is.na(sites$cost_val)
  sites <- sites[valid, ]
  coords <- coords[valid, ]
  
  cat("  Valid sites:", nrow(sites), "\n")
  
  if (nrow(sites) >= 2) {
    # Compute LCP distance matrix
    cat("  Computing LCP distances (Dijkstra's algorithm)...\n")
    cost_dist <- costDistance(tr, coords)
    
    # Convert to matrix
    if (inherits(cost_dist, "dist")) {
      cost_dist <- as.matrix(cost_dist)
    }
    
    # Fix Inf values (points in same raster cell)
    cost_dist <- fix_inf_distances(cost_dist)
    
    # Ensure symmetry and zero diagonal
    cost_dist <- (cost_dist + t(cost_dist)) / 2
    diag(cost_dist) <- 0
    
    # Save
    output_file <- paste0("lcp_matrix_", p$name, ".rds")
    saveRDS(cost_dist, file = output_file)
    cat("  Saved:", output_file, "\n")
    cat("  Matrix dimension:", nrow(cost_dist), "x", ncol(cost_dist), "\n")
    cat("  Distance range:", round(min(cost_dist), 2), "to", round(max(cost_dist), 2), "\n")
  } else {
    cat("  ERROR: Insufficient sites (<2)\n")
  }
  cat("\n")
}

cat("Module 1 Complete.\n")
