# Supplementary material for: Spatiotemporal evolution and clustering patterns of settlements from the Neolithic to the Bronze Age (9000–3000 BP) in the Songshan Mountain region, China
Source: PLoS One. 2026 Jul 22;21(7):e0351644. doi: 10.1371/journal.pone.0351644 (PMC13390836; doi:10.1371/journal.pone.0351644)
Supplement: S2 File — (Executable R script (version 4.6.0) implementing all steps: reading data, computing least-cost path distances, determining optimal k, performing k-medoids clustering, and exporting results. The script uses the raster, gdistance, sf, cluster, and clue packages.). (ZIP) [file pone.0351644.s002.zip › S2_Code/S2_02_Optimal_k_Selection.R]

################################################################################
# Module 2: Optimal k Selection (Silhouette Width Maximization)
################################################################################

setwd("D:/R")

# Load packages
if (!require("cluster")) {
  install.packages("cluster")
  library(cluster)
}
if (!require("ggplot2")) {
  install.packages("ggplot2")
  library(ggplot2)
}

cat("========================================\n")
cat("Module 2: Optimal k Selection\n")
cat("========================================\n\n")

# Define periods
periods <- c("Peiligang", "Yangshao", "Longshan", "XiaShang")

# Load LCP matrices
lcp_matrices <- list()
for (p in periods) {
  file_path <- paste0("lcp_matrix_", p, ".rds")
  if (file.exists(file_path)) {
    lcp_matrices[[p]] <- readRDS(file_path)
    cat("Loaded:", p, "-", nrow(lcp_matrices[[p]]), "sites\n")
  } else {
    cat("WARNING: File not found -", file_path, "\n")
  }
}
cat("\n")

# Function to find optimal k
find_optimal_k <- function(dist_matrix, period_name, max_k = 10) {
  
  n <- nrow(dist_matrix)
  max_possible_k <- min(max_k, n - 1)
  
  cat("  Testing k = 2 to", max_possible_k, "...\n")
  
  if (max_possible_k < 2) {
    cat("  WARNING: Insufficient sites\n")
    return(NULL)
  }
  
  avg_widths <- c()
  dist_obj <- as.dist(dist_matrix)
  
  for (k in 2:max_possible_k) {
    set.seed(42)
    pam_fit <- pam(dist_obj, k = k, diss = TRUE)
    sil <- silhouette(pam_fit$clustering, dist_obj)
    avg_sil <- mean(sil[, 3])
    avg_widths <- c(avg_widths, avg_sil)
    cat("    k =", k, ", silhouette width =", round(avg_sil, 4), "\n")
  }
  
  optimal_k <- which.max(avg_widths) + 1
  optimal_sil_width <- max(avg_widths)
  
  cat("  >>> Optimal k =", optimal_k, 
      "(silhouette width =", round(optimal_sil_width, 4), ")\n")
  
  result <- list(
    optimal_k = optimal_k,
    optimal_sil_width = optimal_sil_width,
    avg_widths = avg_widths,
    k_values = 2:max_possible_k
  )
  
  saveRDS(result, file = paste0("optimal_k_", period_name, ".rds"))
  
  return(result)
}

# Function to create silhouette plot
create_silhouette_plot <- function(result, period_name) {
  if (is.null(result)) return(NULL)
  
  plot_df <- data.frame(
    k = result$k_values,
    avg_silhouette_width = result$avg_widths
  )
  
  p <- ggplot(plot_df, aes(x = k, y = avg_silhouette_width)) +
    geom_line(size = 1, color = "steelblue") +
    geom_point(size = 3, color = "steelblue") +
    geom_point(x = result$optimal_k, y = result$optimal_sil_width,
               size = 5, color = "red", shape = 18) +
    labs(title = paste("Optimal k -", period_name),
         x = "Number of clusters (k)",
         y = "Average Silhouette Width") +
    theme_minimal() +
    scale_x_continuous(breaks = seq(2, max(plot_df$k), 1))
  
  ggsave(paste0("silhouette_plot_", period_name, ".pdf"), 
         p, width = 8, height = 6)
  cat("  Plot saved: silhouette_plot_", period_name, ".pdf\n", sep = "")
}

# Main execution
for (p in periods) {
  cat("\n========================================\n")
  cat("Finding optimal k for", p, "period\n")
  cat("========================================\n")
  
  if (!is.null(lcp_matrices[[p]])) {
    result <- find_optimal_k(lcp_matrices[[p]], p)
    if (!is.null(result)) {
      create_silhouette_plot(result, p)
    }
  }
}

# Summary
cat("\n\n========================================\n")
cat("Module 2 Complete\n")
cat("========================================\n")
