# Supplementary material for: Spatiotemporal evolution and clustering patterns of settlements from the Neolithic to the Bronze Age (9000–3000 BP) in the Songshan Mountain region, China
Source: PLoS One. 2026 Jul 22;21(7):e0351644. doi: 10.1371/journal.pone.0351644 (PMC13390836; doi:10.1371/journal.pone.0351644)
Supplement: S2 File — (Executable R script (version 4.6.0) implementing all steps: reading data, computing least-cost path distances, determining optimal k, performing k-medoids clustering, and exporting results. The script uses the raster, gdistance, sf, cluster, and clue packages.). (ZIP) [file pone.0351644.s002.zip › S2_Code/S2_03_Kmedoids_Clustering.R]

################################################################################
# Module 3: K-medoids Clustering (Final)
# 
# Performs final clustering using optimal k values from Module 2.
#
# Outputs:
#   - Peiligang_optimal9clusters.csv
#   - Yangshao_optimal5clusters.csv
#   - Longshan_optimal4clusters.csv
#   - XiaShang_optimal2clusters.csv
################################################################################

setwd("D:/R")

# Load packages
if (!require("cluster")) {
  install.packages("cluster")
  library(cluster)
}

cat("========================================\n")
cat("Module 3: K-medoids Clustering\n")
cat("========================================\n\n")

# Define periods
periods <- c("Peiligang", "Yangshao", "Longshan", "XiaShang")

# Output file names
output_files <- list(
  Peiligang = "Peiligang_optimal9clusters.csv",
  Yangshao = "Yangshao_optimal5clusters.csv",
  Longshan = "Longshan_optimal4clusters.csv",
  XiaShang = "XiaShang_optimal2clusters.csv"
)

# Process each period
for (p in periods) {
  cat("========================================\n")
  cat("Processing:", p, "\n")
  cat("========================================\n")
  
  # Load LCP matrix
  lcp_file <- paste0("lcp_matrix_", p, ".rds")
  if (!file.exists(lcp_file)) {
    cat("  ERROR: LCP matrix not found\n")
    next
  }
  dist_matrix <- readRDS(lcp_file)
  dist_obj <- as.dist(dist_matrix)
  
  # Load optimal k
  opt_file <- paste0("optimal_k_", p, ".rds")
  if (!file.exists(opt_file)) {
    cat("  ERROR: Optimal k file not found\n")
    next
  }
  opt_result <- readRDS(opt_file)
  k <- opt_result$optimal_k
  
  cat("  Optimal k =", k, "\n")
  cat("  Number of sites:", nrow(dist_matrix), "\n")
  
  # Perform PAM clustering
  set.seed(42)
  pam_result <- pam(dist_obj, k = k, diss = TRUE)
  
  # Display cluster sizes
  cat("  Cluster sizes:\n")
  print(table(pam_result$clustering))
  
  # Save CSV
  result_df <- data.frame(
    Site_ID = 1:length(pam_result$clustering),
    Cluster = pam_result$clustering
  )
  
  output_file <- output_files[[p]]
  write.csv(result_df, output_file, row.names = FALSE)
  cat("  Saved:", output_file, "\n\n")
}

cat("========================================\n")
cat("Module 3 Complete\n")
cat("========================================\n")

# Verify all files created
cat("\nOutput files:\n")
for (f in output_files) {
  if (file.exists(f)) {
    cat("  [OK]", f, "\n")
  } else {
    cat("  [MISSING]", f, "\n")
  }
}
cat("\n")
