# Supplementary material for: Spatiotemporal evolution and clustering patterns of settlements from the Neolithic to the Bronze Age (9000–3000 BP) in the Songshan Mountain region, China
Source: PLoS One. 2026 Jul 22;21(7):e0351644. doi: 10.1371/journal.pone.0351644 (PMC13390836; doi:10.1371/journal.pone.0351644)
Supplement: S2 File — (Executable R script (version 4.6.0) implementing all steps: reading data, computing least-cost path distances, determining optimal k, performing k-medoids clustering, and exporting results. The script uses the raster, gdistance, sf, cluster, and clue packages.). (ZIP) [file pone.0351644.s002.zip › S2_Code/S2_04_Stability_Test.R]

################################################################################
# Module 4: Stability Test (Jaccard Similarity)
# 
# Tests clustering stability by comparing results from 20 random initializations
# against a benchmark (seed = 42).
#
# Outputs:
#   - stability_[Period].csv (Jaccard similarities for each run)
#   - stability_summary.csv (summary statistics)
#   - stability_plot.pdf (visualization)
################################################################################

setwd("D:/R")

# Load packages
packages <- c("cluster", "clue", "ggplot2")
for (pkg in packages) {
  if (!require(pkg, character.only = TRUE)) {
    install.packages(pkg)
    library(pkg, character.only = TRUE)
  }
}

cat("========================================\n")
cat("Module 4: Stability Test\n")
cat("========================================\n\n")

periods <- c("Peiligang", "Yangshao", "Longshan", "XiaShang")
N_RUNS <- 20
BENCHMARK_SEED <- 42

# Load LCP matrices and optimal k
lcp_matrices <- list()
optimal_ks <- list()

for (p in periods) {
  lcp_file <- paste0("lcp_matrix_", p, ".rds")
  if (file.exists(lcp_file)) {
    lcp_matrices[[p]] <- readRDS(lcp_file)
    cat("Loaded LCP:", p, "-", nrow(lcp_matrices[[p]]), "sites\n")
  }
  
  opt_file <- paste0("optimal_k_", p, ".rds")
  if (file.exists(opt_file)) {
    opt_result <- readRDS(opt_file)
    optimal_ks[[p]] <- opt_result$optimal_k
    cat("Loaded optimal k:", p, "-> k =", optimal_ks[[p]], "\n")
  }
}
cat("\n")

# Stability test function
test_stability <- function(dist_matrix, k, period_name) {
  
  cat("  Testing stability for", period_name, "(k =", k, ")\n")
  
  dist_obj <- as.dist(dist_matrix)
  
  # Benchmark (seed = 42)
  set.seed(BENCHMARK_SEED)
  benchmark <- pam(dist_obj, k = k, diss = TRUE)
  benchmark_labels <- benchmark$clustering
  
  jaccard_values <- c()
  
  for (run in 1:N_RUNS) {
    set.seed(run)
    test_clust <- pam(dist_obj, k = k, diss = TRUE)
    
    similarity <- cl_agreement(
      as.cl_hard_partition(benchmark_labels),
      as.cl_hard_partition(test_clust$clustering),
      method = "Jaccard"
    )
    jaccard_values <- c(jaccard_values, similarity)
  }
  
  # Summary
  cat("    Min Jaccard:", round(min(jaccard_values), 4), "\n")
  cat("    Max Jaccard:", round(max(jaccard_values), 4), "\n")
  cat("    Mean Jaccard:", round(mean(jaccard_values), 4), "\n")
  
  # Save results
  result_df <- data.frame(
    run = 1:N_RUNS,
    seed = 1:N_RUNS,
    jaccard_similarity = jaccard_values
  )
  write.csv(result_df, paste0("stability_", period_name, ".csv"), row.names = FALSE)
  
  return(list(
    min = min(jaccard_values),
    max = max(jaccard_values),
    mean = mean(jaccard_values),
    sd = sd(jaccard_values),
    values = jaccard_values
  ))
}

# Run stability tests
stability_results <- list()

for (p in periods) {
  cat("\n========================================\n")
  cat("Testing stability for", p, "period\n")
  cat("========================================\n")
  
  if (!is.null(lcp_matrices[[p]]) && !is.null(optimal_ks[[p]])) {
    k <- optimal_ks[[p]]
    res <- test_stability(lcp_matrices[[p]], k, p)
    stability_results[[p]] <- res
  } else {
    cat("  SKIPPED: Missing data\n")
  }
}

# Create summary table
cat("\n\n========================================\n")
cat("Stability Test Summary\n")
cat("========================================\n\n")

summary_df <- data.frame(
  Period = periods,
  Jaccard_Mean = sapply(stability_results, function(x) ifelse(is.null(x), NA, round(x$mean, 4))),
  Jaccard_Min = sapply(stability_results, function(x) ifelse(is.null(x), NA, round(x$min, 4))),
  Jaccard_Max = sapply(stability_results, function(x) ifelse(is.null(x), NA, round(x$max, 4))),
  Jaccard_SD = sapply(stability_results, function(x) ifelse(is.null(x), NA, round(x$sd, 4)))
)

print(summary_df)
write.csv(summary_df, "stability_summary.csv", row.names = FALSE)

# Create plot
plot_df <- data.frame()
for (p in periods) {
  if (!is.null(stability_results[[p]])) {
    plot_df <- rbind(plot_df, data.frame(
      period = p,
      jaccard = stability_results[[p]]$values
    ))
  }
}

if (nrow(plot_df) > 0) {
  plot_df$period <- factor(plot_df$period, levels = periods)
  
  p <- ggplot(plot_df, aes(x = period, y = jaccard, fill = period)) +
    geom_boxplot(alpha = 0.7) +
    geom_hline(yintercept = 0.92, linetype = "dashed", color = "red", size = 1) +
    annotate("text", x = 0.7, y = 0.93, label = "Benchmark: 0.92", 
             color = "red", hjust = 0, size = 4) +
    labs(
      title = "Clustering Stability Test (Jaccard Similarity)",
      subtitle = paste(N_RUNS, "random initializations vs. benchmark (seed = 42)"),
      x = "Period",
      y = "Jaccard Similarity Coefficient"
    ) +
    theme_minimal() +
    theme(
      plot.title = element_text(hjust = 0.5, face = "bold"),
      plot.subtitle = element_text(hjust = 0.5),
      legend.position = "none"
    ) +
    ylim(0.85, 1.01)
  
  ggsave("stability_plot.pdf", p, width = 10, height = 6)
  cat("\nStability plot saved: stability_plot.pdf\n")
}

cat("\n========================================\n")
cat("Module 4 Complete\n")
cat("========================================\n")
