# Supplementary material for: Spatiotemporal evolution and clustering patterns of settlements from the Neolithic to the Bronze Age (9000–3000 BP) in the Songshan Mountain region, China
Source: PLoS One. 2026 Jul 22;21(7):e0351644. doi: 10.1371/journal.pone.0351644 (PMC13390836; doi:10.1371/journal.pone.0351644)
Supplement: S2 File — (Executable R script (version 4.6.0) implementing all steps: reading data, computing least-cost path distances, determining optimal k, performing k-medoids clustering, and exporting results. The script uses the raster, gdistance, sf, cluster, and clue packages.). (ZIP) [file pone.0351644.s002.zip › S2_Code/stability_summary.csv]

Period	Jaccard_Mean	Jaccard_Min	Jaccard_Max	Jaccard_SD
Peiligang	1	1	1	0
Yangshao	1	1	1	0
Longshan	1	1	1	0
XiaShang	1	1	1	0
