# Supplementary material for: Spatiotemporal evolution and clustering patterns of settlements from the Neolithic to the Bronze Age (9000–3000 BP) in the Songshan Mountain region, China
Source: PLoS One. 2026 Jul 22;21(7):e0351644. doi: 10.1371/journal.pone.0351644 (PMC13390836; doi:10.1371/journal.pone.0351644)
Supplement: S2 File — (Executable R script (version 4.6.0) implementing all steps: reading data, computing least-cost path distances, determining optimal k, performing k-medoids clustering, and exporting results. The script uses the raster, gdistance, sf, cluster, and clue packages.). (ZIP) [file pone.0351644.s002.zip › S2_Code/XiaShang_optimal2clusters.csv]

Site_ID	Cluster
1	1
2	1
3	1
4	1
5	1
6	1
7	1
8	1
9	1
10	1
11	1
12	1
13	1
14	1
15	1
16	1
17	1
18	1
19	1
20	1
21	1
22	1
23	1
24	1
25	1
26	1
27	1
28	1
29	1
30	1
31	1
32	1
33	1
34	1
35	1
36	1
37	1
38	1
39	1
40	1
41	1
42	1
43	1
44	1
45	1
46	1
47	1
48	1
49	1
50	2
51	2
52	2
53	2
54	1
55	2
56	2
57	2
58	2
59	2
60	2
61	1
62	2
63	2
64	2
65	2
66	2
67	2
68	2
69	2
70	2
71	2
72	2
73	2
74	2
75	2
76	2
77	2
78	2
79	2
80	2
81	2
82	2
83	2
84	2
85	2
86	2
87	2
88	2
89	2
90	2
91	2
92	2
93	2
94	2
95	2
96	2
97	2
98	2
99	2
100	2
101	2
102	2
103	2
104	2
105	2
106	2
107	2
108	2
109	2
110	2
111	2
112	2
113	2
114	2
115	2
116	2
117	2
118	2
119	2
120	2
121	2
122	2
123	2
124	2
125	2
126	2
127	2
128	2
129	2
130	2
131	2
132	2
133	2
134	2
135	2
136	2
137	2
138	1
139	1
140	1
141	1
142	1
143	1
144	1
145	1
146	1
147	1
148	1
149	1
150	1
151	1
152	1
153	1
154	1
155	1
156	1
157	1
158	1
159	1
160	1
161	1
162	1
163	1
164	1
165	1
166	1
167	1
168	1
169	1
170	1
171	1
172	1
173	1
174	1
175	1
176	1
177	1
178	1
179	1
180	2
181	2
182	2
183	2
184	2
185	2
186	2
187	2
188	2
189	1
190	1
191	1
192	1
193	1
194	1
195	1
196	1
197	1
198	1
199	1
200	1
201	1
202	1
203	1
204	1
205	1
206	1
207	1
208	1
209	1
210	1
211	1
212	1
213	1
214	1
215	1
216	1
217	1
218	1
219	1
220	1
221	1
222	1
223	1
224	1
225	1
226	1
227	1
228	1
229	1
230	1
231	1
232	1
233	1
234	1
235	1
236	1
237	1
238	1
239	1
240	1
241	1
242	1
243	1
244	1
245	1
246	1
247	1
248	1
249	1
250	1
251	1
252	1
253	1
254	1
255	1
256	1
257	1
258	1
259	1
260	1
261	1
262	1
263	1
264	1
265	1
266	1
267	1
268	1
269	1
270	1
271	1
272	1
273	1
274	1
275	1
276	1
277	1
278	1
279	1
280	1
281	2
282	2
283	2
284	2
285	2
286	2
287	1
288	2
289	2
290	2
291	2
292	2
293	2
294	2
295	2
296	2
297	2
298	2
299	2
300	2
301	2
302	2
303	2
304	2
305	2
306	2
307	2
308	2
309	2
310	2
311	2
312	2
313	2
314	2
315	2
316	2
317	2
318	2
319	2
320	2
321	2
322	2
323	2
324	2
325	2
326	2
327	2
328	2
329	2
330	2
331	1
332	2
333	2
334	2
335	2
336	2
337	2
338	2
339	2
340	2
341	1
342	2
343	2
344	2
345	2
346	1
347	1
348	1
349	2
350	2
351	2
352	2
353	2
354	2
355	2
356	1
357	1
358	1
359	1
360	1
361	1
362	1
363	1
364	1
365	1
366	1
367	1
368	1
369	1
370	1
371	1
372	1
373	1
374	1
375	1
376	1
377	1
378	1
379	1
380	1
381	1
382	1
383	1
384	1
385	1
386	1
387	1
388	2
389	2
390	1
391	2
392	2
393	2
394	1
395	1
396	1
397	1
398	1
399	1
400	1
401	1
402	1
403	1
404	1
405	1
406	1
407	1
408	1
409	1
410	1
411	1
412	1
413	1
414	1
415	1
416	2
417	2
418	2
419	2
420	2
421	2
422	2
423	2
424	2
425	2
426	2
427	2
428	2
429	2
430	2
431	2
432	2
433	2
434	2
435	2
436	2
437	2
438	2
439	2
440	2
441	2
442	2
443	2
444	1
445	1
446	1
447	2
448	2
449	2
450	2
451	2
452	2
453	2
454	2
455	2
456	2
457	2
458	2
459	2
460	2
461	2
462	2
463	2
464	2
465	2
466	2
467	2
468	2
469	2
470	2
471	2
472	2
473	2
474	2
475	2
476	2
477	2
478	2
479	2
480	1
481	2
482	2
483	2
484	2
485	2
486	2
487	2
488	2
489	2
490	2
491	2
492	2
493	2
494	2
495	2
496	2
497	2
498	2
499	2
500	2
501	2
502	2
503	2
504	2
505	2
506	2
507	2
508	2
509	2
510	2
511	2
512	2
513	2
514	2
515	2
516	2
517	2
518	2
519	2
520	2
521	2
522	2
523	2
524	2
525	2
526	1
527	1
528	1
529	1
530	2
531	2
532	2
533	1
534	1
535	2
536	2
537	2
538	1
539	1
540	1
541	1
542	1
543	1
544	1
545	2
546	2
547	2
548	2
549	1
550	1
551	1
552	1
553	1
554	1
555	1
556	1
557	1
558	1
559	1
560	1
561	1
562	1
563	1
564	1
565	1
566	1
567	1
568	1
569	1
570	1
571	1
572	1
573	1
574	2
575	2
576	1
577	1
578	2
579	2
580	1
581	1
582	1
583	1
584	1
585	1
586	1
587	1
588	1
589	1
590	1
591	1
592	1
593	1
594	1
595	1
596	1
597	1
598	1
599	1
600	1
601	1
602	1
603	1
604	1
605	1
606	1
607	1
608	1
609	1
610	1
611	1
612	1
613	1
614	1
615	2
616	2
617	2
618	2
619	2
620	2
621	2
622	2
623	2
624	2
625	2
626	2
627	2
628	2
629	2
630	2
631	2
632	2
