# Supplementary material for: Spatiotemporal evolution and clustering patterns of settlements from the Neolithic to the Bronze Age (9000–3000 BP) in the Songshan Mountain region, China
Source: PLoS One. 2026 Jul 22;21(7):e0351644. doi: 10.1371/journal.pone.0351644 (PMC13390836; doi:10.1371/journal.pone.0351644)
Supplement: S2 File — (Executable R script (version 4.6.0) implementing all steps: reading data, computing least-cost path distances, determining optimal k, performing k-medoids clustering, and exporting results. The script uses the raster, gdistance, sf, cluster, and clue packages.). (ZIP) [file pone.0351644.s002.zip › S2_Code/Yangshao_optimal5clusters.csv]

Site_ID	Cluster
1	1
2	1
3	1
4	1
5	1
6	1
7	1
8	1
9	1
10	1
11	1
12	1
13	1
14	1
15	1
16	1
17	1
18	1
19	1
20	1
21	1
22	1
23	1
24	1
25	1
26	1
27	1
28	1
29	1
30	1
31	1
32	1
33	1
34	1
35	1
36	1
37	1
38	1
39	1
40	1
41	1
42	1
43	1
44	1
45	1
46	1
47	1
48	1
49	2
50	2
51	2
52	2
53	2
54	3
55	1
56	1
57	3
58	3
59	3
60	3
61	3
62	3
63	3
64	3
65	2
66	1
67	3
68	1
69	1
70	1
71	1
72	3
73	3
74	3
75	3
76	3
77	3
78	3
79	3
80	3
81	3
82	3
83	3
84	3
85	3
86	3
87	3
88	3
89	3
90	3
91	3
92	3
93	3
94	3
95	3
96	3
97	3
98	3
99	3
100	3
101	3
102	3
103	3
104	3
105	3
106	3
107	3
108	3
109	3
110	3
111	3
112	3
113	3
114	3
115	3
116	3
117	3
118	3
119	3
120	4
121	4
122	4
123	4
124	4
125	4
126	4
127	4
128	4
129	4
130	4
131	4
132	4
133	4
134	4
135	4
136	3
137	4
138	4
139	4
140	4
141	4
142	4
143	4
144	4
145	4
146	3
147	4
148	3
149	3
150	3
151	3
152	3
153	3
154	3
155	3
156	3
157	3
158	3
159	3
160	3
161	3
162	3
163	5
164	5
165	5
166	5
167	5
168	5
169	5
170	3
171	3
172	5
173	5
174	5
175	5
176	5
177	5
178	5
179	5
180	5
181	5
182	5
183	5
184	5
185	5
186	5
187	5
188	5
189	5
190	5
191	5
192	1
193	1
194	1
195	1
196	1
197	1
198	1
199	1
200	1
201	1
202	1
203	1
204	1
205	1
206	1
207	1
208	1
209	1
210	1
211	1
212	1
213	1
214	1
215	1
216	1
217	1
218	1
219	1
220	1
221	1
222	1
223	1
224	1
225	1
226	1
227	1
228	1
229	1
230	1
231	1
232	1
233	1
234	1
235	1
236	1
237	1
238	1
239	1
240	1
241	3
242	1
243	1
244	1
245	1
246	1
247	1
248	1
249	2
250	3
251	2
252	1
253	1
254	1
255	4
256	1
257	3
258	3
259	3
260	3
261	3
262	3
263	3
264	3
265	3
266	3
267	3
268	3
269	3
270	3
271	3
272	3
273	3
274	3
275	3
276	3
277	3
278	3
279	3
280	3
281	3
282	3
283	3
284	3
285	3
286	3
287	3
288	3
289	3
290	3
291	3
292	3
293	3
294	3
295	3
296	3
297	3
298	3
299	3
300	5
301	5
302	5
303	5
304	4
305	2
306	2
307	2
308	2
309	2
310	2
311	2
312	2
313	2
314	2
315	2
316	2
317	2
318	2
319	2
320	2
321	1
322	1
323	3
324	3
325	3
326	3
327	3
328	3
329	3
330	3
331	3
332	2
333	3
334	3
335	3
336	3
337	3
338	3
339	3
340	3
341	3
342	3
343	3
344	3
345	3
346	3
347	3
348	3
349	3
350	3
351	3
352	3
353	3
354	3
355	3
356	3
357	3
358	3
359	3
360	3
361	3
362	3
363	3
364	3
365	3
366	3
367	3
368	3
369	3
370	3
371	3
372	3
373	3
374	3
375	3
376	3
377	3
378	3
379	3
380	3
381	3
382	1
383	1
384	3
385	3
386	3
387	3
388	3
389	3
390	3
391	3
392	3
393	3
394	3
395	3
396	3
397	3
398	3
399	3
400	3
401	3
402	3
403	3
404	3
405	3
406	3
407	3
408	3
409	3
410	3
411	3
412	3
413	3
414	3
415	3
416	3
417	3
418	3
419	3
420	3
421	3
422	3
423	3
424	3
425	3
426	3
427	3
428	2
429	5
430	5
431	5
432	5
433	2
434	2
435	5
436	2
437	2
438	2
439	2
440	2
441	2
442	1
443	3
444	1
445	1
446	2
447	2
448	2
449	2
450	2
451	2
452	1
453	1
454	1
455	1
456	3
457	4
458	1
459	1
460	1
461	1
462	1
463	1
464	1
465	1
466	1
467	1
468	1
469	1
470	1
471	1
472	1
473	1
474	1
475	1
476	1
477	1
478	1
479	1
480	1
481	1
482	1
483	1
484	1
485	1
486	1
487	3
488	3
489	3
490	3
491	3
492	3
493	3
494	3
495	3
496	3
497	3
498	3
499	1
500	1
501	1
502	1
503	1
504	1
505	1
506	1
507	1
508	1
509	1
510	1
511	1
512	1
513	1
514	1
515	1
516	1
517	1
518	1
519	1
520	1
521	1
522	1
523	1
524	1
525	1
526	2
527	1
528	1
529	1
530	2
531	2
532	2
533	2
534	2
535	2
536	2
537	2
538	2
539	2
540	2
541	2
542	2
543	2
544	2
545	2
546	2
547	2
548	2
549	2
550	2
551	2
552	1
553	1
554	3
555	1
556	1
557	1
558	1
559	1
560	1
561	1
