# Supplementary material for: Spatiotemporal evolution and clustering patterns of settlements from the Neolithic to the Bronze Age (9000–3000 BP) in the Songshan Mountain region, China
Source: PLoS One. 2026 Jul 22;21(7):e0351644. doi: 10.1371/journal.pone.0351644 (PMC13390836; doi:10.1371/journal.pone.0351644)
Supplement: S3 File — (CSV format, packaged as ZIP. Contains cluster assignments for all four cultural periods: Peiligang, Yangshao, Longshan, and Xia-Shang.). (ZIP) [file pone.0351644.s003.zip]

Archive with 5 entries (4 files):
- S3_Cluster_Membership/
- S3_Cluster_Membership/Longshan_optimal4clusters.csv
- S3_Cluster_Membership/Peiligang_optimal9clusters.csv
- S3_Cluster_Membership/XiaShang_optimal2clusters.csv
- S3_Cluster_Membership/Yangshao_optimal5clusters.csv
