# Supplementary material for: Spatiotemporal evolution and clustering patterns of settlements from the Neolithic to the Bronze Age (9000–3000 BP) in the Songshan Mountain region, China
Source: PLoS One. 2026 Jul 22;21(7):e0351644. doi: 10.1371/journal.pone.0351644 (PMC13390836; doi:10.1371/journal.pone.0351644)
Supplement: S4 File — (Raster datasets for least-cost path modeling, packaged as ZIP. Includes the original cost surface at 30 m resolution and the resampled cost surface at 500 m resolution in GeoTIFF format.). (ZIP) [file pone.0351644.s004.zip]

Archive with 15 entries (12 files):
- S4_Raster datasets for cost-distance modeling/
- S4_Raster datasets for cost-distance modeling/Raster datasets for cost-distance modeling/
- S4_Raster datasets for cost-distance modeling/Raster datasets for cost-distance modeling/Raster datasets for cost-distance modeling/
- S4_Raster datasets for cost-distance modeling/Raster datasets for cost-distance modeling/Raster datasets for cost-distance modeling/Cost_Surface.tfw
- S4_Raster datasets for cost-distance modeling/Raster datasets for cost-distance modeling/Raster datasets for cost-distance modeling/Cost_Surface.tif
- S4_Raster datasets for cost-distance modeling/Raster datasets for cost-distance modeling/Raster datasets for cost-distance modeling/Cost_Surface.tif.aux.xml
- S4_Raster datasets for cost-distance modeling/Raster datasets for cost-distance modeling/Raster datasets for cost-distance modeling/Cost_Surface.tif.ovr
- S4_Raster datasets for cost-distance modeling/Raster datasets for cost-distance modeling/Raster datasets for cost-distance modeling/DEM.tif
- S4_Raster datasets for cost-distance modeling/Raster datasets for cost-distance modeling/Raster datasets for cost-distance modeling/resampleCost_Surface.tfw
- S4_Raster datasets for cost-distance modeling/Raster datasets for cost-distance modeling/Raster datasets for cost-distance modeling/resampleCost_Surface.tif
- S4_Raster datasets for cost-distance modeling/Raster datasets for cost-distance modeling/Raster datasets for cost-distance modeling/resampleCost_Surface.tif.aux.xml
- S4_Raster datasets for cost-distance modeling/Raster datasets for cost-distance modeling/Raster datasets for cost-distance modeling/resampleCost_Surface.tif.ovr
- S4_Raster datasets for cost-distance modeling/Raster datasets for cost-distance modeling/Raster datasets for cost-distance modeling/River.tif
- S4_Raster datasets for cost-distance modeling/Raster datasets for cost-distance modeling/Raster datasets for cost-distance modeling/slop.tif
- S4_Raster datasets for cost-distance modeling/Raster datasets for cost-distance modeling/Raster datasets for cost-distance modeling/topographic relief.tif
