# Supplementary material for: Spatiotemporal evolution and clustering patterns of settlements from the Neolithic to the Bronze Age (9000–3000 BP) in the Songshan Mountain region, China
Source: PLoS One. 2026 Jul 22;21(7):e0351644. doi: 10.1371/journal.pone.0351644 (PMC13390836; doi:10.1371/journal.pone.0351644)
Supplement: S4 File — (Raster datasets for least-cost path modeling, packaged as ZIP. Includes the original cost surface at 30 m resolution and the resampled cost surface at 500 m resolution in GeoTIFF format.). (ZIP) [file pone.0351644.s004.zip › S4_Raster datasets for cost-distance modeling/Raster datasets for cost-distance modeling/Raster datasets for cost-distance modeling/Cost_Surface.tif.aux.xml]

<PAMDataset>
  <Metadata>
    <MDI key="DataType">Generic</MDI>
  </Metadata>
  <PAMRasterBand band="1">
    <Histograms>
      <HistItem>
        <HistMin>0.9514999985694885</HistMin>
        <HistMax>22.39450073242188</HistMax>
        <BucketCount>256</BucketCount>
        <IncludeOutOfRange>1</IncludeOutOfRange>
        <Approximate>0</Approximate>
        <HistCounts>453899|0|0|603|0|7733939|0|0|14362|0|0|6646772|27|0|11837|0|64634|2|203365|56|0|1859692|3900889|156526|4414|8147|0|3179791|47|7|4977|0|0|7|85379|42784|18419|0|3378159|45675|3|678694|8|0|1840|15|6|1992495|212|0|931377|7212|0|1199|53020|20|871|21|4566605|41339|14|61339|82|2446|0|459|1117164|310307|2569|780|507|8755|0|21|23632|45|76|99|1542624|1734|12198|1529|3534|0|0|94439|2799417|15752|13489|0|1802|6398|0|607|98815|181642|2|723|84767|3368|895|2554|57|289|0|585224|6494|2001332|3064|0|1565|353|0|205428|8670|795244|180|403|3604|1938|0|1432|1787|66183|0|73651|1292|182919|187|295|173|0|0|2037257|0|954328|1934|170|1301|207|0|140802|97|336878|51|2|2991|429|0|1494|0|6282|0|532086|86|112120|906|0|38|0|0|1866308|131654|488341|0|1209|952|36|0|0|104023|33303|0|57|646|183|0|0|189|0|0|0|780301|59146|0|302|32|0|0|0|1761801|51272|0|853|107|0|51|0|14409|0|0|2|473|0|0|0|0|0|0|0|997079|6377|0|487|0|0|0|0|619703|0|0|242|242|0|0|0|4419|0|0|1|0|155|0|0|0|0|0|0|166278|7|0|3|0|0|0|0|78839|0|0|0|0|0|0|0|0|1012</HistCounts>
      </HistItem>
    </Histograms>
    <Metadata>
      <MDI key="RepresentationType">ATHEMATIC</MDI>
      <MDI key="STATISTICS_COVARIANCES">25.70350163121082</MDI>
      <MDI key="STATISTICS_EXCLUDEDVALUES"></MDI>
      <MDI key="STATISTICS_MAXIMUM">22.394500732422</MDI>
      <MDI key="STATISTICS_MEAN">6.4619019589294</MDI>
      <MDI key="STATISTICS_MINIMUM">0.95149999856949</MDI>
      <MDI key="STATISTICS_SKIPFACTORX">1</MDI>
      <MDI key="STATISTICS_SKIPFACTORY">1</MDI>
      <MDI key="STATISTICS_STDDEV">5.0698620919322</MDI>
    </Metadata>
  </PAMRasterBand>
</PAMDataset>
