# Supplementary material for: Spatiotemporal evolution and clustering patterns of settlements from the Neolithic to the Bronze Age (9000–3000 BP) in the Songshan Mountain region, China
Source: PLoS One. 2026 Jul 22;21(7):e0351644. doi: 10.1371/journal.pone.0351644 (PMC13390836; doi:10.1371/journal.pone.0351644)
Supplement: S4 File — (Raster datasets for least-cost path modeling, packaged as ZIP. Includes the original cost surface at 30 m resolution and the resampled cost surface at 500 m resolution in GeoTIFF format.). (ZIP) [file pone.0351644.s004.zip › S4_Raster datasets for cost-distance modeling/Raster datasets for cost-distance modeling/Raster datasets for cost-distance modeling/resampleCost_Surface.tif.aux.xml]

<PAMDataset>
  <Metadata>
    <MDI key="DataType">Generic</MDI>
  </Metadata>
  <PAMRasterBand band="1">
    <Histograms>
      <HistItem>
        <HistMin>0.9514999985694885</HistMin>
        <HistMax>22.33645820617676</HistMax>
        <BucketCount>256</BucketCount>
        <IncludeOutOfRange>1</IncludeOutOfRange>
        <Approximate>0</Approximate>
        <HistCounts>976|33|60|22|38|16165|593|350|883|197|207|12789|822|2315|67|435|526|217|786|2063|519|1809|6921|1031|1470|1411|726|3500|286|611|1672|263|435|518|334|405|1268|798|3624|607|418|1090|985|215|951|298|69|2919|811|95|1740|74|408|556|176|894|411|540|7273|173|305|258|555|171|448|177|89|1477|580|164|516|48|205|154|144|521|154|514|230|1710|156|245|265|463|286|242|124|3996|237|241|599|79|235|190|210|331|50|611|247|113|120|255|210|555|230|1077|114|2257|324|115|321|331|288|129|106|1026|68|220|335|94|352|120|163|136|118|429|128|228|111|410|300|179|385|287|3010|971|210|273|213|107|298|67|161|355|223|216|88|150|269|78|231|143|148|178|700|189|106|273|215|204|254|232|2963|413|183|335|81|130|210|56|119|48|274|72|91|60|87|170|33|337|125|41|1158|155|77|96|303|163|127|169|2495|54|147|108|266|69|81|20|13|107|259|10|81|33|73|45|16|303|78|88|1309|111|129|41|192|48|57|181|357|620|11|13|47|15|7|8|6|23|2|34|10|7|13|6|6|44|19|14|9|229|31|6|13|18|7|6|34|116|3|0|0|0|0|0|1|1</HistCounts>
      </HistItem>
    </Histograms>
    <Metadata>
      <MDI key="RepresentationType">ATHEMATIC</MDI>
      <MDI key="STATISTICS_COVARIANCES">25.50742545145437</MDI>
      <MDI key="STATISTICS_EXCLUDEDVALUES"></MDI>
      <MDI key="STATISTICS_MAXIMUM">22.336458206177</MDI>
      <MDI key="STATISTICS_MEAN">6.4640135919587</MDI>
      <MDI key="STATISTICS_MINIMUM">0.95149999856949</MDI>
      <MDI key="STATISTICS_SKIPFACTORX">1</MDI>
      <MDI key="STATISTICS_SKIPFACTORY">1</MDI>
      <MDI key="STATISTICS_STDDEV">5.0504876449165</MDI>
    </Metadata>
  </PAMRasterBand>
</PAMDataset>
